# Supplementary material for: A Custom Target Next-Generation Sequencing 70-Gene Panel and Replication Study to Identify Genetic Markers of Diabetic Kidney Disease
Source: Genes (Basel). 2021 Dec 15;12(12):1992. doi: 10.3390/genes12121992 (PMC8702126; doi:10.3390/genes12121992)
Supplement: Supplementary file 1 [file genes-12-01992-s001.zip]

Archive with 2 entries (2 files):
- Suppl Figure S1.TIF
- Supplementary Tables.pdf
